# Supplementary material for: Stereodivergent, Diels–Alder-initiated organocascades employing α,β-unsaturated acylammonium salts: scope, mechanism, and application
Source: Chem Sci. 2016 Oct 21;8(2):1511–24. doi: 10.1039/c6sc04273b (PMC5460596; doi:10.1039/c6sc04273b)
Supplement: Supplementary file 2 [file SC-008-C6SC04273B-s002.cif]

# Electronic Supplementary Material (ESI) for Chemical Science.
# This journal is © The Royal Society of Chemistry 2016

####################################################################### 
# 
# This file contains crystal structure data downloaded from the 
# Cambridge Structural Database (CSD) hosted by the Cambridge 
# Crystallographic Data Centre (CCDC).
# 
# Full information about CCDC data access policies and citation 
# guidelines are available at http://www.ccdc.cam.ac.uk/access/V1 
# 
# Audit and citation data items may have been added by the CCDC. 
# Please retain this information to preserve the provenance of 
# this file and to allow appropriate attribution of the data. 
# 
#######################################################################

data_1075c
_database_code_depnum_ccdc_archive 'CCDC 972246'
_audit_update_record             
;
2013-11-15 deposited with the CCDC.
2016-10-24 downloaded from the CCDC.
;

# start Validation Reply Form
_vrf_PLAT019_1075c               
;
PROBLEM: Check _diffrn_measured_fraction_theta_full/_max       0.890   
RESPONSE: Data was collected on a Bruker GADDS instrument with 
Cu-source and MWPC (multiwire proportional counter) detector. Under 
these experimental conditions the maximum angle that can be 
collected is 120 degrees two-theta.
;
# end Validation Reply Form


_audit_creation_date             2013-10-02
_audit_creation_method           
;
Olex2 1.2-beta
(compiled 2013.09.17 svn.r2790 for OlexSys, GUI svn.r4601)
;
_shelxl_version_number           2013-4
_chemical_name_common            ?
_chemical_name_systematic        
;
 ?
;
_chemical_formula_moiety         'C33 H46 Br N O5 Si'
_chemical_formula_sum            'C33 H46 Br N O5 Si'
_chemical_formula_weight         644.71
_chemical_absolute_configuration ad
_chemical_melting_point          ?
loop_
_atom_type_symbol
_atom_type_description
_atom_type_scat_dispersion_real
_atom_type_scat_dispersion_imag
_atom_type_scat_source
C C 0.0181 0.0091 'International Tables Vol C Tables 4.2.6.8 and 6.1.1.4'
H H 0.0000 0.0000 'International Tables Vol C Tables 4.2.6.8 and 6.1.1.4'
Br Br -0.6763 1.2805 'International Tables Vol C Tables 4.2.6.8 and 6.1.1.4'
N N 0.0311 0.0180 'International Tables Vol C Tables 4.2.6.8 and 6.1.1.4'
O O 0.0492 0.0322 'International Tables Vol C Tables 4.2.6.8 and 6.1.1.4'
Si Si 0.2541 0.3302 'International Tables Vol C Tables 4.2.6.8 and 6.1.1.4'

_shelx_space_group_comment       
;
The symmetry employed for this shelxl refinement is uniquely defined
by the following loop, which should always be used as a source of
symmetry information in preference to the above space-group names.
They are only intended as comments.
;
_space_group_crystal_system      orthorhombic
_space_group_IT_number           19
_space_group_name_H-M_alt        'P 21 21 21'
_space_group_name_Hall           'P 2ac 2ab'
loop_
_space_group_symop_operation_xyz
'x, y, z'
'-x+1/2, -y, z+1/2'
'-x, y+1/2, -z+1/2'
'x+1/2, -y+1/2, -z'

_cell_length_a                   9.0910(3)
_cell_length_b                   18.1061(7)
_cell_length_c                   20.6924(7)
_cell_angle_alpha                90
_cell_angle_beta                 90
_cell_angle_gamma                90
_cell_volume                     3406.0(2)
_cell_formula_units_Z            4
_cell_measurement_reflns_used    9930
_cell_measurement_temperature    110(2)
_cell_measurement_theta_max      62.177
_cell_measurement_theta_min      3.244
_shelx_estimated_absorpt_T_max   0.978
_shelx_estimated_absorpt_T_min   0.621
_exptl_absorpt_coefficient_mu    2.285
_exptl_absorpt_correction_T_max  0.7522
_exptl_absorpt_correction_T_min  0.6042
_exptl_absorpt_correction_type   multi-scan
_exptl_absorpt_process_details   
;
SADABS-2012/1 (Bruker,2012) was used for absorption correction.
wR2(int) was 0.0836 before and 0.0653 after correction.
The Ratio of minimum to maximum transmission is 0.8032.
The \l/2 correction factor is Not present.
;
_exptl_crystal_colour            colourless
_exptl_crystal_colour_primary    colourless
_exptl_crystal_density_diffrn    1.257
_exptl_crystal_density_meas      .
_exptl_crystal_density_method    ?
_exptl_crystal_description       column
_exptl_crystal_F_000             1360
_exptl_crystal_size_max          0.23
_exptl_crystal_size_mid          0.01
_exptl_crystal_size_min          0.01
_exptl_special_details           
;
 ?
;
_exptl_transmission_factor_max   ?
_exptl_transmission_factor_min   ?
_diffrn_reflns_av_R_equivalents  0.0645
_diffrn_reflns_av_unetI/netI     0.0421
_diffrn_reflns_Laue_measured_fraction_full 0.869
_diffrn_reflns_Laue_measured_fraction_max 0.976
_diffrn_reflns_limit_h_max       9
_diffrn_reflns_limit_h_min       -10
_diffrn_reflns_limit_k_max       20
_diffrn_reflns_limit_k_min       -20
_diffrn_reflns_limit_l_max       23
_diffrn_reflns_limit_l_min       -22
_diffrn_reflns_number            34574
_diffrn_reflns_point_group_measured_fraction_full 0.849
_diffrn_reflns_point_group_measured_fraction_max 0.959
_diffrn_reflns_theta_full        67.679
_diffrn_reflns_theta_max         62.561
_diffrn_reflns_theta_min         3.243
_diffrn_ambient_temperature      110.15
_diffrn_detector_area_resol_mean ?
_diffrn_measured_fraction_theta_full 0.869
_diffrn_measured_fraction_theta_max 0.976
_diffrn_measurement_device_type  'Bruker APEX-II CCD'
_diffrn_measurement_method       '\f and \w scans'
_diffrn_radiation_monochromator  graphite
_diffrn_radiation_type           CuK\a
_diffrn_radiation_wavelength     1.54178
_diffrn_source                   ?
_diffrn_standards_number         0
_reflns_Friedel_coverage         0.733
_reflns_Friedel_fraction_full    0.824
_reflns_Friedel_fraction_max     0.936
_reflns_number_gt                4621
_reflns_number_total             5224
_reflns_special_details          
;
 Reflections were merged by SHELXL according to the crystal
 class for the calculation of statistics and refinement.
 
 _reflns_Friedel_fraction is defined as the number of unique
 Friedel pairs measured divided by the number that would be
 possible theoretically, ignoring centric projections and
 systematic absences.
;
_reflns_threshold_expression     'I > 2\s(I)'
_computing_cell_refinement       ?
_computing_data_collection       ?
_computing_data_reduction        'SAINT v8.27A (Bruker, 2012)'
_computing_molecular_graphics    
;
O. V. Dolomanov, L. J. Bourhis, R. J. Gildea, J. A. K. Howard and H. Puschmann,
OLEX2: a complete structure solution, refinement and analysis program.
J. Appl. Cryst. (2009). 42, 339-341.
;
_computing_publication_material  
;
O. V. Dolomanov, L. J. Bourhis, R. J. Gildea, J. A. K. Howard and H. Puschmann,
OLEX2: a complete structure solution, refinement and analysis program.
J. Appl. Cryst. (2009). 42, 339-341.
;
_computing_structure_refinement  
;
SHELX, G.M. Sheldrick, Acta Cryst.
(2008). A64, 112-122
;
_computing_structure_solution    ?
_refine_diff_density_max         0.319
_refine_diff_density_min         -0.512
_refine_diff_density_rms         0.065
_refine_ls_abs_structure_details 
;
 Flack x determined using 1827 quotients [(I+)-(I-)]/[(I+)+(I-)]
 (Parsons and Flack (2004), Acta Cryst. A60, s61).
;
_refine_ls_abs_structure_Flack   -0.005(8)
_refine_ls_extinction_coef       .
_refine_ls_extinction_method     none
_refine_ls_goodness_of_fit_ref   1.126
_refine_ls_hydrogen_treatment    constr
_refine_ls_matrix_type           full
_refine_ls_number_parameters     378
_refine_ls_number_reflns         5224
_refine_ls_number_restraints     0
_refine_ls_R_factor_all          0.0423
_refine_ls_R_factor_gt           0.0328
_refine_ls_restrained_S_all      1.126
_refine_ls_shift/su_max          0.001
_refine_ls_shift/su_mean         0.000
_refine_ls_structure_factor_coef Fsqd
_refine_ls_weighting_details     
'w=1/[\s^2^(Fo^2^)+(0.0308P)^2^+1.0419P] where P=(Fo^2^+2Fc^2^)/3'
_refine_ls_weighting_scheme      calc
_refine_ls_wR_factor_gt          0.0707
_refine_ls_wR_factor_ref         0.0774
_refine_special_details          
;
 ?
;
_olex2_refinement_description    
;
1. Fixed Uiso
 At 1.2 times of:
  All C(H) groups, All C(H,H) groups, All N(H) groups
 At 1.5 times of:
  All C(H,H,H) groups, All O(H) groups
2.a Ternary CH refined with riding coordinates:
 C1(H1A), C2(H2), C6(H6), C18(H18), C25(H25), C28(H28), C31(H31)
2.b Secondary CH2 refined with riding coordinates:
 C3(H3A,H3B), C8(H8A,H8B), C16(H16A,H16B)
2.c Aromatic/amide H refined with riding coordinates:
 N1(H1), C5(H5), C10(H10), C11(H11), C13(H13), C14(H14), C20(H20), C21(H21),
 C22(H22), C23(H23), C24(H24)
2.d Idealised Me refined as rotating group:
 C17(H17A,H17B,H17C), C26(H26A,H26B,H26C), C27(H27A,H27B,H27C), C29(H29A,H29B,
 H29C), C30(H30A,H30B,H30C), C32(H32A,H32B,H32C), C33(H33A,H33B,H33C)
2.e Idealised tetrahedral OH refined as rotating group:
 O4(H4)
;
_atom_sites_solution_hydrogens   geom
_atom_sites_solution_primary     ?
_atom_sites_solution_secondary   ?
loop_
_atom_site_label
_atom_site_type_symbol
_atom_site_fract_x
_atom_site_fract_y
_atom_site_fract_z
_atom_site_U_iso_or_equiv
_atom_site_adp_type
_atom_site_occupancy
_atom_site_site_symmetry_order
_atom_site_calc_flag
_atom_site_refinement_flags_posn
_atom_site_refinement_flags_adp
_atom_site_refinement_flags_occupancy
_atom_site_disorder_assembly
_atom_site_disorder_group
Br1 Br 0.27280(6) 0.42798(3) 0.81661(2) 0.04396(17) Uani 1 1 d . . . . .
Si1 Si 0.32965(13) -0.12175(6) 0.44871(6) 0.0219(3) Uani 1 1 d . . . . .
O1 O 0.1441(3) 0.27839(15) 0.47680(14) 0.0210(7) Uani 1 1 d . . . . .
O2 O 0.4103(3) 0.24815(17) 0.35201(15) 0.0277(7) Uani 1 1 d . . . . .
O3 O 0.1952(3) 0.21615(16) 0.30524(14) 0.0276(7) Uani 1 1 d . . . . .
O4 O 0.4949(3) 0.10418(15) 0.57641(14) 0.0225(7) Uani 1 1 d . . . . .
H4 H 0.5468 0.1378 0.5601 0.034 Uiso 1 1 calc R U . . .
O5 O 0.2642(3) -0.04390(14) 0.41684(13) 0.0222(6) Uani 1 1 d . . . . .
N1 N 0.3780(4) 0.30400(18) 0.50641(17) 0.0179(8) Uani 1 1 d . . . . .
H1 H 0.4678 0.2867 0.5109 0.022 Uiso 1 1 calc R U . . .
C1 C 0.3183(4) 0.1797(2) 0.46967(19) 0.0149(9) Uani 1 1 d . . . . .
H1A H 0.4279 0.1761 0.4676 0.018 Uiso 1 1 calc R U . . .
C2 C 0.2520(4) 0.1584(2) 0.40380(18) 0.0170(9) Uani 1 1 d . . . . .
H2 H 0.1423 0.1587 0.4074 0.020 Uiso 1 1 calc R U . . .
C3 C 0.3025(4) 0.0811(2) 0.38451(19) 0.0193(9) Uani 1 1 d . . . . .
H3A H 0.2495 0.0651 0.3451 0.023 Uiso 1 1 calc R U . . .
H3B H 0.4091 0.0817 0.3747 0.023 Uiso 1 1 calc R U . . .
C4 C 0.2728(5) 0.0280(2) 0.43831(18) 0.0178(9) Uani 1 1 d . . . . .
C5 C 0.2498(5) 0.0489(2) 0.49849(19) 0.0191(9) Uani 1 1 d . . . . .
H5 H 0.2255 0.0116 0.5290 0.023 Uiso 1 1 calc R U . . .
C6 C 0.2589(4) 0.1271(2) 0.52243(17) 0.0162(8) Uani 1 1 d . . . . .
H6 H 0.1566 0.1433 0.5331 0.019 Uiso 1 1 calc R U . . .
C7 C 0.2740(5) 0.2585(2) 0.48511(18) 0.0168(8) Uani 1 1 d . . . . .
C8 C 0.3504(5) 0.3817(2) 0.5227(2) 0.0205(9) Uani 1 1 d . . . . .
H8A H 0.2612 0.3987 0.4997 0.025 Uiso 1 1 calc R U . . .
H8B H 0.4343 0.4120 0.5077 0.025 Uiso 1 1 calc R U . . .
C9 C 0.3297(4) 0.3935(2) 0.5944(2) 0.0207(9) Uani 1 1 d . . . . .
C10 C 0.2274(5) 0.3523(2) 0.6290(2) 0.0236(10) Uani 1 1 d . . . . .
H10 H 0.1698 0.3162 0.6073 0.028 Uiso 1 1 calc R U . . .
C11 C 0.2083(5) 0.3633(2) 0.6946(2) 0.0276(10) Uani 1 1 d . . . . .
H11 H 0.1373 0.3355 0.7179 0.033 Uiso 1 1 calc R U . . .
C12 C 0.2938(5) 0.4152(2) 0.7260(2) 0.0278(10) Uani 1 1 d . . . . .
C13 C 0.3945(5) 0.4578(2) 0.6928(2) 0.0286(11) Uani 1 1 d . . . . .
H13 H 0.4509 0.4941 0.7148 0.034 Uiso 1 1 calc R U . . .
C14 C 0.4122(5) 0.4467(2) 0.6267(2) 0.0231(10) Uani 1 1 d . . . . .
H14 H 0.4813 0.4757 0.6034 0.028 Uiso 1 1 calc R U . . .
C15 C 0.2976(5) 0.2129(2) 0.35189(19) 0.0198(9) Uani 1 1 d . . . . .
C16 C 0.2231(6) 0.2687(3) 0.2533(2) 0.0356(12) Uani 1 1 d . . . . .
H16A H 0.1749 0.2515 0.2131 0.043 Uiso 1 1 calc R U . . .
H16B H 0.3302 0.2720 0.2452 0.043 Uiso 1 1 calc R U . . .
C17 C 0.1646(6) 0.3434(3) 0.2714(3) 0.0426(13) Uani 1 1 d . . . . .
H17A H 0.1768 0.3774 0.2349 0.064 Uiso 1 1 calc R U . . .
H17B H 0.2189 0.3623 0.3088 0.064 Uiso 1 1 calc R U . . .
H17C H 0.0600 0.3394 0.2822 0.064 Uiso 1 1 calc R U . . .
C18 C 0.3502(4) 0.1306(2) 0.58597(19) 0.0179(9) Uani 1 1 d . . . . .
H18 H 0.3551 0.1831 0.6009 0.022 Uiso 1 1 calc R U . . .
C19 C 0.2751(4) 0.0847(2) 0.63758(17) 0.0188(9) Uani 1 1 d . . . . .
C20 C 0.3374(5) 0.0194(2) 0.6595(2) 0.0257(10) Uani 1 1 d . . . . .
H20 H 0.4327 0.0053 0.6453 0.031 Uiso 1 1 calc R U . . .
C21 C 0.2599(5) -0.0255(3) 0.7025(2) 0.0324(11) Uani 1 1 d . . . . .
H21 H 0.3019 -0.0706 0.7168 0.039 Uiso 1 1 calc R U . . .
C22 C 0.1229(5) -0.0045(3) 0.7241(2) 0.0422(14) Uani 1 1 d . . . . .
H22 H 0.0699 -0.0354 0.7531 0.051 Uiso 1 1 calc R U . . .
C23 C 0.0627(5) 0.0615(3) 0.7036(2) 0.0409(13) Uani 1 1 d . . . . .
H23 H -0.0314 0.0762 0.7188 0.049 Uiso 1 1 calc R U . . .
C24 C 0.1383(5) 0.1063(3) 0.6611(2) 0.0296(11) Uani 1 1 d . . . . .
H24 H 0.0969 0.1520 0.6479 0.036 Uiso 1 1 calc R U . . .
C25 C 0.2632(6) -0.1946(2) 0.3902(2) 0.0336(11) Uani 1 1 d . . . . .
H25 H 0.2411 -0.2395 0.4165 0.040 Uiso 1 1 calc R U . . .
C26 C 0.1200(7) -0.1727(3) 0.3572(3) 0.0567(17) Uani 1 1 d . . . . .
H26A H 0.0474 -0.1586 0.3900 0.085 Uiso 1 1 calc R U . . .
H26B H 0.0825 -0.2146 0.3321 0.085 Uiso 1 1 calc R U . . .
H26C H 0.1379 -0.1308 0.3283 0.085 Uiso 1 1 calc R U . . .
C27 C 0.3760(7) -0.2181(3) 0.3392(3) 0.0527(16) Uani 1 1 d . . . . .
H27A H 0.3958 -0.1765 0.3101 0.079 Uiso 1 1 calc R U . . .
H27B H 0.3369 -0.2597 0.3143 0.079 Uiso 1 1 calc R U . . .
H27C H 0.4675 -0.2330 0.3606 0.079 Uiso 1 1 calc R U . . .
C28 C 0.5352(5) -0.1166(3) 0.4542(2) 0.0306(11) Uani 1 1 d . . . . .
H28 H 0.5715 -0.1687 0.4547 0.037 Uiso 1 1 calc R U . . .
C29 C 0.6061(6) -0.0795(3) 0.3948(3) 0.0519(15) Uani 1 1 d . . . . .
H29A H 0.5672 -0.1020 0.3553 0.078 Uiso 1 1 calc R U . . .
H29B H 0.7130 -0.0864 0.3964 0.078 Uiso 1 1 calc R U . . .
H29C H 0.5833 -0.0266 0.3950 0.078 Uiso 1 1 calc R U . . .
C30 C 0.5946(6) -0.0799(3) 0.5157(3) 0.0457(14) Uani 1 1 d . . . . .
H30A H 0.5623 -0.0283 0.5172 0.069 Uiso 1 1 calc R U . . .
H30B H 0.7023 -0.0818 0.5155 0.069 Uiso 1 1 calc R U . . .
H30C H 0.5571 -0.1062 0.5537 0.069 Uiso 1 1 calc R U . . .
C31 C 0.2506(5) -0.1392(2) 0.5311(2) 0.0272(10) Uani 1 1 d . . . . .
H31 H 0.2873 -0.0990 0.5600 0.033 Uiso 1 1 calc R U . . .
C32 C 0.3065(6) -0.2124(3) 0.5592(2) 0.0379(12) Uani 1 1 d . . . . .
H32A H 0.2808 -0.2529 0.5299 0.057 Uiso 1 1 calc R U . . .
H32B H 0.2608 -0.2209 0.6015 0.057 Uiso 1 1 calc R U . . .
H32C H 0.4136 -0.2101 0.5642 0.057 Uiso 1 1 calc R U . . .
C33 C 0.0821(5) -0.1363(3) 0.5330(3) 0.0383(12) Uani 1 1 d . . . . .
H33A H 0.0481 -0.0897 0.5141 0.057 Uiso 1 1 calc R U . . .
H33B H 0.0485 -0.1396 0.5780 0.057 Uiso 1 1 calc R U . . .
H33C H 0.0418 -0.1778 0.5083 0.057 Uiso 1 1 calc R U . . .

loop_
_atom_site_aniso_label
_atom_site_aniso_U_11
_atom_site_aniso_U_22
_atom_site_aniso_U_33
_atom_site_aniso_U_23
_atom_site_aniso_U_13
_atom_site_aniso_U_12
Br1 0.0462(3) 0.0585(4) 0.0273(3) -0.0105(2) -0.0027(2) -0.0108(3)
Si1 0.0270(7) 0.0160(6) 0.0225(7) -0.0001(5) -0.0009(5) -0.0012(5)
O1 0.0130(17) 0.0197(16) 0.0303(18) 0.0000(13) -0.0025(12) 0.0009(11)
O2 0.0229(18) 0.0286(18) 0.0316(19) 0.0098(13) -0.0003(13) -0.0070(13)
O3 0.0329(19) 0.0322(18) 0.0176(17) 0.0091(13) -0.0064(12) -0.0059(13)
O4 0.0155(16) 0.0226(17) 0.0295(18) 0.0054(13) -0.0012(12) 0.0001(11)
O5 0.0329(18) 0.0141(15) 0.0197(15) -0.0016(11) -0.0043(13) -0.0016(12)
N1 0.016(2) 0.0119(19) 0.026(2) -0.0063(14) 0.0006(14) 0.0008(13)
C1 0.013(2) 0.015(2) 0.017(2) 0.0022(16) -0.0003(15) 0.0009(15)
C2 0.017(2) 0.015(2) 0.018(2) 0.0024(16) 0.0006(17) -0.0007(16)
C3 0.021(2) 0.019(2) 0.018(2) -0.0003(17) 0.0000(15) -0.0035(17)
C4 0.022(2) 0.013(2) 0.018(2) -0.0018(15) -0.0032(17) -0.0023(17)
C5 0.025(3) 0.012(2) 0.019(2) 0.0035(15) -0.0014(17) -0.0010(16)
C6 0.014(2) 0.018(2) 0.016(2) 0.0009(16) 0.0020(16) -0.0023(16)
C7 0.020(2) 0.018(2) 0.012(2) 0.0022(15) 0.0019(16) -0.0015(18)
C8 0.022(2) 0.015(2) 0.025(3) -0.0003(18) 0.0023(17) 0.0021(17)
C9 0.018(2) 0.015(2) 0.029(3) -0.0026(18) -0.0016(17) 0.0065(16)
C10 0.024(2) 0.021(2) 0.026(3) -0.0030(17) -0.0043(19) -0.0022(19)
C11 0.025(3) 0.029(3) 0.028(3) 0.0008(19) -0.0017(19) -0.0033(18)
C12 0.027(2) 0.031(3) 0.026(3) -0.0049(19) -0.0071(19) 0.003(2)
C13 0.022(2) 0.026(3) 0.038(3) -0.015(2) -0.003(2) 0.0004(17)
C14 0.018(2) 0.023(3) 0.028(3) -0.0059(19) 0.0013(17) -0.0010(17)
C15 0.024(3) 0.021(2) 0.015(2) -0.0010(17) 0.0010(16) 0.0065(19)
C16 0.049(3) 0.043(3) 0.016(3) 0.010(2) 0.000(2) 0.005(2)
C17 0.051(3) 0.037(3) 0.039(3) 0.016(2) 0.000(2) 0.008(2)
C18 0.021(2) 0.016(2) 0.017(2) 0.0003(17) 0.0016(17) 0.0018(16)
C19 0.021(2) 0.021(2) 0.013(2) 0.0004(16) -0.0001(16) -0.0007(17)
C20 0.029(2) 0.029(3) 0.019(3) 0.0033(19) -0.0030(18) 0.0025(19)
C21 0.037(3) 0.036(3) 0.024(3) 0.0151(19) -0.005(2) 0.002(2)
C22 0.041(3) 0.064(4) 0.022(3) 0.022(3) 0.003(2) -0.012(3)
C23 0.033(3) 0.066(4) 0.024(3) 0.013(3) 0.0074(19) 0.007(3)
C24 0.029(3) 0.040(3) 0.020(3) 0.005(2) 0.0022(18) 0.008(2)
C25 0.048(3) 0.021(2) 0.032(3) 0.0020(18) -0.003(2) -0.005(2)
C26 0.073(5) 0.044(4) 0.054(4) -0.008(3) -0.024(3) -0.017(3)
C27 0.078(5) 0.038(3) 0.042(4) -0.014(3) 0.003(3) 0.001(3)
C28 0.031(3) 0.023(3) 0.038(3) -0.001(2) 0.004(2) 0.0036(19)
C29 0.039(3) 0.049(4) 0.068(4) 0.008(3) 0.017(3) -0.003(3)
C30 0.033(3) 0.047(4) 0.057(4) -0.011(3) -0.009(2) -0.001(2)
C31 0.036(3) 0.020(2) 0.026(2) 0.0019(17) 0.001(2) -0.0018(19)
C32 0.051(4) 0.035(3) 0.028(3) 0.011(2) 0.002(2) 0.002(2)
C33 0.033(3) 0.038(3) 0.044(3) 0.004(2) 0.008(2) -0.005(2)

_geom_special_details            
;
 All esds (except the esd in the dihedral angle between two l.s. planes)
 are estimated using the full covariance matrix.  The cell esds are taken
 into account individually in the estimation of esds in distances, angles
 and torsion angles; correlations between esds in cell parameters are only
 used when they are defined by crystal symmetry.  An approximate (isotropic)
 treatment of cell esds is used for estimating esds involving l.s. planes.
;
loop_
_geom_bond_atom_site_label_1
_geom_bond_atom_site_label_2
_geom_bond_distance
_geom_bond_site_symmetry_2
_geom_bond_publ_flag
Br1 C12 1.899(4) . ?
Si1 O5 1.666(3) . ?
Si1 C25 1.889(5) . ?
Si1 C28 1.875(5) . ?
Si1 C31 1.877(4) . ?
O1 C7 1.247(5) . ?
O2 C15 1.207(5) . ?
O3 C15 1.343(5) . ?
O3 C16 1.458(5) . ?
O4 H4 0.8400 . ?
O4 C18 1.414(5) . ?
O5 C4 1.377(5) . ?
N1 H1 0.8800 . ?
N1 C7 1.329(5) . ?
N1 C8 1.468(5) . ?
C1 H1A 1.0000 . ?
C1 C2 1.539(5) . ?
C1 C6 1.547(5) . ?
C1 C7 1.516(5) . ?
C2 H2 1.0000 . ?
C2 C3 1.527(5) . ?
C2 C15 1.516(5) . ?
C3 H3A 0.9900 . ?
C3 H3B 0.9900 . ?
C3 C4 1.495(5) . ?
C4 C5 1.318(5) . ?
C5 H5 0.9500 . ?
C5 C6 1.503(5) . ?
C6 H6 1.0000 . ?
C6 C18 1.556(5) . ?
C8 H8A 0.9900 . ?
C8 H8B 0.9900 . ?
C8 C9 1.510(6) . ?
C9 C10 1.390(6) . ?
C9 C14 1.392(6) . ?
C10 H10 0.9500 . ?
C10 C11 1.383(6) . ?
C11 H11 0.9500 . ?
C11 C12 1.381(6) . ?
C12 C13 1.379(6) . ?
C13 H13 0.9500 . ?
C13 C14 1.393(6) . ?
C14 H14 0.9500 . ?
C16 H16A 0.9900 . ?
C16 H16B 0.9900 . ?
C16 C17 1.501(7) . ?
C17 H17A 0.9800 . ?
C17 H17B 0.9800 . ?
C17 H17C 0.9800 . ?
C18 H18 1.0000 . ?
C18 C19 1.516(5) . ?
C19 C20 1.387(6) . ?
C19 C24 1.391(6) . ?
C20 H20 0.9500 . ?
C20 C21 1.396(6) . ?
C21 H21 0.9500 . ?
C21 C22 1.377(7) . ?
C22 H22 0.9500 . ?
C22 C23 1.382(7) . ?
C23 H23 0.9500 . ?
C23 C24 1.379(7) . ?
C24 H24 0.9500 . ?
C25 H25 1.0000 . ?
C25 C26 1.523(8) . ?
C25 C27 1.531(7) . ?
C26 H26A 0.9800 . ?
C26 H26B 0.9800 . ?
C26 H26C 0.9800 . ?
C27 H27A 0.9800 . ?
C27 H27B 0.9800 . ?
C27 H27C 0.9800 . ?
C28 H28 1.0000 . ?
C28 C29 1.540(7) . ?
C28 C30 1.534(7) . ?
C29 H29A 0.9800 . ?
C29 H29B 0.9800 . ?
C29 H29C 0.9800 . ?
C30 H30A 0.9800 . ?
C30 H30B 0.9800 . ?
C30 H30C 0.9800 . ?
C31 H31 1.0000 . ?
C31 C32 1.533(6) . ?
C31 C33 1.534(7) . ?
C32 H32A 0.9800 . ?
C32 H32B 0.9800 . ?
C32 H32C 0.9800 . ?
C33 H33A 0.9800 . ?
C33 H33B 0.9800 . ?
C33 H33C 0.9800 . ?

loop_
_geom_angle_atom_site_label_1
_geom_angle_atom_site_label_2
_geom_angle_atom_site_label_3
_geom_angle
_geom_angle_site_symmetry_1
_geom_angle_site_symmetry_3
_geom_angle_publ_flag
O5 Si1 C25 102.87(18) . . ?
O5 Si1 C28 109.73(19) . . ?
O5 Si1 C31 111.43(17) . . ?
C28 Si1 C25 113.1(2) . . ?
C28 Si1 C31 109.6(2) . . ?
C31 Si1 C25 110.0(2) . . ?
C15 O3 C16 115.9(3) . . ?
C18 O4 H4 109.5 . . ?
C4 O5 Si1 130.6(2) . . ?
C7 N1 H1 118.4 . . ?
C7 N1 C8 123.3(3) . . ?
C8 N1 H1 118.4 . . ?
C2 C1 H1A 109.6 . . ?
C2 C1 C6 109.5(3) . . ?
C6 C1 H1A 109.6 . . ?
C7 C1 H1A 109.6 . . ?
C7 C1 C2 108.6(3) . . ?
C7 C1 C6 109.8(3) . . ?
C1 C2 H2 108.8 . . ?
C3 C2 C1 110.1(3) . . ?
C3 C2 H2 108.8 . . ?
C15 C2 C1 110.9(3) . . ?
C15 C2 H2 108.8 . . ?
C15 C2 C3 109.3(3) . . ?
C2 C3 H3A 109.7 . . ?
C2 C3 H3B 109.7 . . ?
H3A C3 H3B 108.2 . . ?
C4 C3 C2 109.9(3) . . ?
C4 C3 H3A 109.7 . . ?
C4 C3 H3B 109.7 . . ?
O5 C4 C3 112.2(3) . . ?
C5 C4 O5 124.5(3) . . ?
C5 C4 C3 123.2(3) . . ?
C4 C5 H5 117.5 . . ?
C4 C5 C6 125.0(3) . . ?
C6 C5 H5 117.5 . . ?
C1 C6 H6 107.3 . . ?
C1 C6 C18 112.7(3) . . ?
C5 C6 C1 111.6(3) . . ?
C5 C6 H6 107.3 . . ?
C5 C6 C18 110.3(3) . . ?
C18 C6 H6 107.3 . . ?
O1 C7 N1 122.7(4) . . ?
O1 C7 C1 119.6(3) . . ?
N1 C7 C1 117.7(4) . . ?
N1 C8 H8A 109.1 . . ?
N1 C8 H8B 109.1 . . ?
N1 C8 C9 112.5(3) . . ?
H8A C8 H8B 107.8 . . ?
C9 C8 H8A 109.1 . . ?
C9 C8 H8B 109.1 . . ?
C10 C9 C8 120.9(4) . . ?
C10 C9 C14 119.0(4) . . ?
C14 C9 C8 120.1(4) . . ?
C9 C10 H10 119.6 . . ?
C11 C10 C9 120.8(4) . . ?
C11 C10 H10 119.6 . . ?
C10 C11 H11 120.4 . . ?
C12 C11 C10 119.2(4) . . ?
C12 C11 H11 120.4 . . ?
C11 C12 Br1 119.3(4) . . ?
C13 C12 Br1 119.4(3) . . ?
C13 C12 C11 121.3(4) . . ?
C12 C13 H13 120.5 . . ?
C12 C13 C14 119.0(4) . . ?
C14 C13 H13 120.5 . . ?
C9 C14 C13 120.6(4) . . ?
C9 C14 H14 119.7 . . ?
C13 C14 H14 119.7 . . ?
O2 C15 O3 124.6(4) . . ?
O2 C15 C2 125.1(4) . . ?
O3 C15 C2 110.3(3) . . ?
O3 C16 H16A 109.6 . . ?
O3 C16 H16B 109.6 . . ?
O3 C16 C17 110.1(4) . . ?
H16A C16 H16B 108.2 . . ?
C17 C16 H16A 109.6 . . ?
C17 C16 H16B 109.6 . . ?
C16 C17 H17A 109.5 . . ?
C16 C17 H17B 109.5 . . ?
C16 C17 H17C 109.5 . . ?
H17A C17 H17B 109.5 . . ?
H17A C17 H17C 109.5 . . ?
H17B C17 H17C 109.5 . . ?
O4 C18 C6 111.3(3) . . ?
O4 C18 H18 108.9 . . ?
O4 C18 C19 109.4(3) . . ?
C6 C18 H18 108.9 . . ?
C19 C18 C6 109.4(3) . . ?
C19 C18 H18 108.9 . . ?
C20 C19 C18 120.9(4) . . ?
C20 C19 C24 119.3(4) . . ?
C24 C19 C18 119.7(4) . . ?
C19 C20 H20 120.0 . . ?
C19 C20 C21 119.9(4) . . ?
C21 C20 H20 120.0 . . ?
C20 C21 H21 119.9 . . ?
C22 C21 C20 120.2(4) . . ?
C22 C21 H21 119.9 . . ?
C21 C22 H22 120.1 . . ?
C21 C22 C23 119.7(4) . . ?
C23 C22 H22 120.1 . . ?
C22 C23 H23 119.7 . . ?
C24 C23 C22 120.5(5) . . ?
C24 C23 H23 119.7 . . ?
C19 C24 H24 119.9 . . ?
C23 C24 C19 120.2(5) . . ?
C23 C24 H24 119.9 . . ?
Si1 C25 H25 106.5 . . ?
C26 C25 Si1 112.3(4) . . ?
C26 C25 H25 106.5 . . ?
C26 C25 C27 109.6(4) . . ?
C27 C25 Si1 114.9(4) . . ?
C27 C25 H25 106.5 . . ?
C25 C26 H26A 109.5 . . ?
C25 C26 H26B 109.5 . . ?
C25 C26 H26C 109.5 . . ?
H26A C26 H26B 109.5 . . ?
H26A C26 H26C 109.5 . . ?
H26B C26 H26C 109.5 . . ?
C25 C27 H27A 109.5 . . ?
C25 C27 H27B 109.5 . . ?
C25 C27 H27C 109.5 . . ?
H27A C27 H27B 109.5 . . ?
H27A C27 H27C 109.5 . . ?
H27B C27 H27C 109.5 . . ?
Si1 C28 H28 106.4 . . ?
C29 C28 Si1 113.0(4) . . ?
C29 C28 H28 106.4 . . ?
C30 C28 Si1 115.0(3) . . ?
C30 C28 H28 106.4 . . ?
C30 C28 C29 109.0(4) . . ?
C28 C29 H29A 109.5 . . ?
C28 C29 H29B 109.5 . . ?
C28 C29 H29C 109.5 . . ?
H29A C29 H29B 109.5 . . ?
H29A C29 H29C 109.5 . . ?
H29B C29 H29C 109.5 . . ?
C28 C30 H30A 109.5 . . ?
C28 C30 H30B 109.5 . . ?
C28 C30 H30C 109.5 . . ?
H30A C30 H30B 109.5 . . ?
H30A C30 H30C 109.5 . . ?
H30B C30 H30C 109.5 . . ?
Si1 C31 H31 107.0 . . ?
C32 C31 Si1 111.3(3) . . ?
C32 C31 H31 107.0 . . ?
C32 C31 C33 110.5(4) . . ?
C33 C31 Si1 113.6(3) . . ?
C33 C31 H31 107.0 . . ?
C31 C32 H32A 109.5 . . ?
C31 C32 H32B 109.5 . . ?
C31 C32 H32C 109.5 . . ?
H32A C32 H32B 109.5 . . ?
H32A C32 H32C 109.5 . . ?
H32B C32 H32C 109.5 . . ?
C31 C33 H33A 109.5 . . ?
C31 C33 H33B 109.5 . . ?
C31 C33 H33C 109.5 . . ?
H33A C33 H33B 109.5 . . ?
H33A C33 H33C 109.5 . . ?
H33B C33 H33C 109.5 . . ?

loop_
_geom_torsion_atom_site_label_1
_geom_torsion_atom_site_label_2
_geom_torsion_atom_site_label_3
_geom_torsion_atom_site_label_4
_geom_torsion
_geom_torsion_site_symmetry_1
_geom_torsion_site_symmetry_2
_geom_torsion_site_symmetry_3
_geom_torsion_site_symmetry_4
_geom_torsion_publ_flag
Br1 C12 C13 C14 178.2(3) . . . . ?
Si1 O5 C4 C3 138.7(3) . . . . ?
Si1 O5 C4 C5 -44.8(6) . . . . ?
O4 C18 C19 C20 -11.4(5) . . . . ?
O4 C18 C19 C24 171.8(4) . . . . ?
O5 Si1 C25 C26 -29.2(4) . . . . ?
O5 Si1 C25 C27 97.0(4) . . . . ?
O5 Si1 C28 C29 -39.7(4) . . . . ?
O5 Si1 C28 C30 86.3(4) . . . . ?
O5 Si1 C31 C32 177.8(3) . . . . ?
O5 Si1 C31 C33 52.3(4) . . . . ?
O5 C4 C5 C6 180.0(4) . . . . ?
N1 C8 C9 C10 -53.0(5) . . . . ?
N1 C8 C9 C14 127.8(4) . . . . ?
C1 C2 C3 C4 51.9(4) . . . . ?
C1 C2 C15 O2 28.6(6) . . . . ?
C1 C2 C15 O3 -152.0(3) . . . . ?
C1 C6 C18 O4 -65.6(4) . . . . ?
C1 C6 C18 C19 173.3(3) . . . . ?
C2 C1 C6 C5 39.9(4) . . . . ?
C2 C1 C6 C18 164.6(3) . . . . ?
C2 C1 C7 O1 45.5(5) . . . . ?
C2 C1 C7 N1 -133.6(4) . . . . ?
C2 C3 C4 O5 157.6(3) . . . . ?
C2 C3 C4 C5 -18.9(6) . . . . ?
C3 C2 C15 O2 -93.0(5) . . . . ?
C3 C2 C15 O3 86.5(4) . . . . ?
C3 C4 C5 C6 -3.9(7) . . . . ?
C4 C5 C6 C1 -7.2(6) . . . . ?
C4 C5 C6 C18 -133.2(4) . . . . ?
C5 C6 C18 O4 59.8(4) . . . . ?
C5 C6 C18 C19 -61.3(4) . . . . ?
C6 C1 C2 C3 -63.8(4) . . . . ?
C6 C1 C2 C15 175.2(3) . . . . ?
C6 C1 C7 O1 -74.2(4) . . . . ?
C6 C1 C7 N1 106.6(4) . . . . ?
C6 C18 C19 C20 110.9(4) . . . . ?
C6 C18 C19 C24 -66.0(5) . . . . ?
C7 N1 C8 C9 98.5(5) . . . . ?
C7 C1 C2 C3 176.3(3) . . . . ?
C7 C1 C2 C15 55.3(4) . . . . ?
C7 C1 C6 C5 159.0(3) . . . . ?
C7 C1 C6 C18 -76.3(4) . . . . ?
C8 N1 C7 O1 0.5(6) . . . . ?
C8 N1 C7 C1 179.6(3) . . . . ?
C8 C9 C10 C11 -179.9(4) . . . . ?
C8 C9 C14 C13 -179.7(4) . . . . ?
C9 C10 C11 C12 -0.8(6) . . . . ?
C10 C9 C14 C13 1.0(6) . . . . ?
C10 C11 C12 Br1 -177.8(3) . . . . ?
C10 C11 C12 C13 1.9(7) . . . . ?
C11 C12 C13 C14 -1.5(7) . . . . ?
C12 C13 C14 C9 0.0(6) . . . . ?
C14 C9 C10 C11 -0.6(6) . . . . ?
C15 O3 C16 C17 -87.0(5) . . . . ?
C15 C2 C3 C4 174.0(3) . . . . ?
C16 O3 C15 O2 -2.7(6) . . . . ?
C16 O3 C15 C2 177.9(3) . . . . ?
C18 C19 C20 C21 -173.9(4) . . . . ?
C18 C19 C24 C23 174.0(4) . . . . ?
C19 C20 C21 C22 -1.2(7) . . . . ?
C20 C19 C24 C23 -2.9(7) . . . . ?
C20 C21 C22 C23 -0.6(7) . . . . ?
C21 C22 C23 C24 0.6(8) . . . . ?
C22 C23 C24 C19 1.2(7) . . . . ?
C24 C19 C20 C21 2.9(6) . . . . ?
C25 Si1 O5 C4 178.1(4) . . . . ?
C25 Si1 C28 C29 74.5(4) . . . . ?
C25 Si1 C28 C30 -159.4(4) . . . . ?
C25 Si1 C31 C32 64.4(4) . . . . ?
C25 Si1 C31 C33 -61.1(4) . . . . ?
C28 Si1 O5 C4 -61.3(4) . . . . ?
C28 Si1 C25 C26 -147.5(4) . . . . ?
C28 Si1 C25 C27 -21.3(4) . . . . ?
C28 Si1 C31 C32 -60.5(4) . . . . ?
C28 Si1 C31 C33 174.0(3) . . . . ?
C31 Si1 O5 C4 60.3(4) . . . . ?
C31 Si1 C25 C26 89.6(4) . . . . ?
C31 Si1 C25 C27 -144.2(4) . . . . ?
C31 Si1 C28 C29 -162.4(4) . . . . ?
C31 Si1 C28 C30 -36.3(4) . . . . ?

_shelx_res_file                  
;
TITL 1075c in P2(1)2(1)2(1)
CELL 1.54178 9.091 18.1061 20.6924 90 90 90
ZERR 4 0.0003 0.0007 0.0007 0 0 0
LATT -1
SYMM 0.5-X,-Y,0.5+Z
SYMM -X,0.5+Y,0.5-Z
SYMM 0.5+X,0.5-Y,-Z

SFAC C H Br N O Si
UNIT 132 184 4 4 20 4

L.S. 10
PLAN  20
SIZE 0.01 0.01 0.23
TEMP -163
htab
wpdb -1
conf
BOND $H
fmap 2
acta
OMIT 10 1 4
OMIT 10 1 3
OMIT 2 20 0
OMIT 0 7 22
OMIT 1 1 16
REM <HKL>F:/SingleCrystals/Working/DRB_MA_131001_G_1075c/work/1075c.hkl</HKL>

WGHT    0.030800    1.041900
FVAR       0.08084
BR1   3    0.272796    0.427982    0.816615    11.00000    0.04615    0.05845 =
         0.02727   -0.01045   -0.00267   -0.01081
SI1   6    0.329652   -0.121748    0.448706    11.00000    0.02704    0.01603 =
         0.02252   -0.00013   -0.00094   -0.00119
O1    5    0.144089    0.278390    0.476800    11.00000    0.01298    0.01965 =
         0.03033    0.00002   -0.00248    0.00094
O2    5    0.410325    0.248148    0.352008    11.00000    0.02287    0.02860 =
         0.03164    0.00976   -0.00032   -0.00695
O3    5    0.195157    0.216145    0.305239    11.00000    0.03288    0.03224 =
         0.01758    0.00910   -0.00643   -0.00589
O4    5    0.494949    0.104179    0.576405    11.00000    0.01550    0.02261 =
         0.02946    0.00539   -0.00118    0.00008
AFIX 147
H4    2    0.546800    0.137756    0.560103    11.00000   -1.50000
AFIX   0
O5    5    0.264194   -0.043900    0.416843    11.00000    0.03291    0.01408 =
         0.01972   -0.00160   -0.00425   -0.00157
N1    4    0.377956    0.304003    0.506405    11.00000    0.01609    0.01186 =
         0.02585   -0.00628    0.00057    0.00081
AFIX  43
H1    2    0.467820    0.286699    0.510946    11.00000   -1.20000
AFIX   0
C1    1    0.318255    0.179745    0.469666    11.00000    0.01309    0.01508 =
         0.01666    0.00216   -0.00032    0.00085
AFIX  13
H1A   2    0.427911    0.176057    0.467640    11.00000   -1.20000
AFIX   0
C2    1    0.252026    0.158441    0.403797    11.00000    0.01748    0.01536 =
         0.01830    0.00239    0.00060   -0.00065
AFIX  13
H2    2    0.142335    0.158662    0.407406    11.00000   -1.20000
AFIX   0
C3    1    0.302537    0.081057    0.384512    11.00000    0.02067    0.01898 =
         0.01838   -0.00033    0.00001   -0.00349
AFIX  23
H3A   2    0.249489    0.065069    0.345141    11.00000   -1.20000
H3B   2    0.409125    0.081709    0.374725    11.00000   -1.20000
AFIX   0
C4    1    0.272827    0.027976    0.438315    11.00000    0.02160    0.01348 =
         0.01832   -0.00176   -0.00322   -0.00229
C5    1    0.249772    0.048864    0.498493    11.00000    0.02542    0.01241 =
         0.01943    0.00350   -0.00138   -0.00103
AFIX  43
H5    2    0.225534    0.011642    0.529048    11.00000   -1.20000
AFIX   0
C6    1    0.258922    0.127089    0.522433    11.00000    0.01446    0.01827 =
         0.01599    0.00086    0.00197   -0.00227
AFIX  13
H6    2    0.156607    0.143336    0.533053    11.00000   -1.20000
AFIX   0
C7    1    0.274023    0.258511    0.485108    11.00000    0.01981    0.01818 =
         0.01233    0.00216    0.00191   -0.00154
C8    1    0.350415    0.381676    0.522741    11.00000    0.02174    0.01454 =
         0.02513   -0.00031    0.00234    0.00211
AFIX  23
H8A   2    0.261233    0.398707    0.499681    11.00000   -1.20000
H8B   2    0.434305    0.411985    0.507665    11.00000   -1.20000
AFIX   0
C9    1    0.329693    0.393475    0.594416    11.00000    0.01819    0.01528 =
         0.02853   -0.00264   -0.00164    0.00651
C10   1    0.227380    0.352347    0.629028    11.00000    0.02415    0.02126 =
         0.02551   -0.00298   -0.00430   -0.00217
AFIX  43
H10   2    0.169820    0.316245    0.607339    11.00000   -1.20000
AFIX   0
C11   1    0.208340    0.363328    0.694635    11.00000    0.02531    0.02917 =
         0.02822    0.00084   -0.00168   -0.00326
AFIX  43
H11   2    0.137296    0.335488    0.717876    11.00000   -1.20000
AFIX   0
C12   1    0.293818    0.415247    0.725986    11.00000    0.02664    0.03100 =
         0.02577   -0.00494   -0.00710    0.00263
C13   1    0.394487    0.457756    0.692836    11.00000    0.02183    0.02623 =
         0.03785   -0.01465   -0.00344    0.00045
AFIX  43
H13   2    0.450934    0.494089    0.714792    11.00000   -1.20000
AFIX   0
C14   1    0.412234    0.446666    0.626701    11.00000    0.01846    0.02266 =
         0.02829   -0.00591    0.00128   -0.00097
AFIX  43
H14   2    0.481312    0.475673    0.603408    11.00000   -1.20000
AFIX   0
C15   1    0.297636    0.212948    0.351892    11.00000    0.02377    0.02063 =
         0.01497   -0.00097    0.00102    0.00645
C16   1    0.223082    0.268703    0.253312    11.00000    0.04853    0.04272 =
         0.01567    0.01022   -0.00015    0.00543
AFIX  23
H16A  2    0.174877    0.251480    0.213145    11.00000   -1.20000
H16B  2    0.330191    0.272006    0.245173    11.00000   -1.20000
AFIX   0
C17   1    0.164624    0.343425    0.271364    11.00000    0.05132    0.03737 =
         0.03925    0.01647   -0.00011    0.00825
AFIX 137
H17A  2    0.176786    0.377357    0.234855    11.00000   -1.50000
H17B  2    0.218900    0.362335    0.308789    11.00000   -1.50000
H17C  2    0.060014    0.339377    0.282236    11.00000   -1.50000
AFIX   0
C18   1    0.350190    0.130624    0.585972    11.00000    0.02055    0.01604 =
         0.01717    0.00030    0.00158    0.00184
AFIX  13
H18   2    0.355079    0.183101    0.600885    11.00000   -1.20000
AFIX   0
C19   1    0.275052    0.084727    0.637584    11.00000    0.02141    0.02148 =
         0.01348    0.00042   -0.00014   -0.00067
C20   1    0.337390    0.019441    0.659502    11.00000    0.02867    0.02937 =
         0.01909    0.00331   -0.00303    0.00253
AFIX  43
H20   2    0.432681    0.005317    0.645277    11.00000   -1.20000
AFIX   0
C21   1    0.259934   -0.025473    0.702483    11.00000    0.03690    0.03629 =
         0.02410    0.01514   -0.00499    0.00246
AFIX  43
H21   2    0.301892   -0.070635    0.716846    11.00000   -1.20000
AFIX   0
C22   1    0.122870   -0.004538    0.724144    11.00000    0.04093    0.06385 =
         0.02180    0.02202    0.00265   -0.01173
AFIX  43
H22   2    0.069893   -0.035376    0.753091    11.00000   -1.20000
AFIX   0
C23   1    0.062739    0.061507    0.703593    11.00000    0.03286    0.06617 =
         0.02355    0.01258    0.00737    0.00721
AFIX  43
H23   2   -0.031404    0.076169    0.718840    11.00000   -1.20000
AFIX   0
C24   1    0.138310    0.106310    0.661123    11.00000    0.02902    0.03952 =
         0.02024    0.00471    0.00221    0.00797
AFIX  43
H24   2    0.096859    0.152045    0.647906    11.00000   -1.20000
AFIX   0
C25   1    0.263226   -0.194573    0.390207    11.00000    0.04841    0.02095 =
         0.03158    0.00202   -0.00298   -0.00539
AFIX  13
H25   2    0.241090   -0.239546    0.416520    11.00000   -1.20000
AFIX   0
C26   1    0.120001   -0.172694    0.357227    11.00000    0.07287    0.04358 =
         0.05359   -0.00757   -0.02350   -0.01741
AFIX 137
H26A  2    0.047395   -0.158644    0.390004    11.00000   -1.50000
H26B  2    0.082535   -0.214572    0.332141    11.00000   -1.50000
H26C  2    0.137883   -0.130782    0.328306    11.00000   -1.50000
AFIX   0
C27   1    0.375997   -0.218051    0.339215    11.00000    0.07831    0.03772 =
         0.04209   -0.01427    0.00289    0.00111
AFIX 137
H27A  2    0.395805   -0.176520    0.310118    11.00000   -1.50000
H27B  2    0.336898   -0.259674    0.314286    11.00000   -1.50000
H27C  2    0.467457   -0.232984    0.360609    11.00000   -1.50000
AFIX   0
C28   1    0.535249   -0.116577    0.454154    11.00000    0.03124    0.02278 =
         0.03778   -0.00093    0.00400    0.00358
AFIX  13
H28   2    0.571540   -0.168710    0.454730    11.00000   -1.20000
AFIX   0
C29   1    0.606134   -0.079539    0.394834    11.00000    0.03860    0.04937 =
         0.06787    0.00774    0.01721   -0.00307
AFIX 137
H29A  2    0.567228   -0.102041    0.355297    11.00000   -1.50000
H29B  2    0.713012   -0.086362    0.396417    11.00000   -1.50000
H29C  2    0.583269   -0.026646    0.395039    11.00000   -1.50000
AFIX   0
C30   1    0.594601   -0.079913    0.515704    11.00000    0.03268    0.04727 =
         0.05720   -0.01139   -0.00870   -0.00147
AFIX 137
H30A  2    0.562295   -0.028303    0.517196    11.00000   -1.50000
H30B  2    0.702332   -0.081827    0.515542    11.00000   -1.50000
H30C  2    0.557088   -0.106189    0.553687    11.00000   -1.50000
AFIX   0
C31   1    0.250631   -0.139220    0.531118    11.00000    0.03582    0.01991 =
         0.02598    0.00190    0.00119   -0.00183
AFIX  13
H31   2    0.287300   -0.098956    0.560009    11.00000   -1.20000
AFIX   0
C32   1    0.306507   -0.212380    0.559224    11.00000    0.05087    0.03452 =
         0.02828    0.01066    0.00212    0.00246
AFIX 137
H32A  2    0.280801   -0.252909    0.529936    11.00000   -1.50000
H32B  2    0.260825   -0.220859    0.601475    11.00000   -1.50000
H32C  2    0.413610   -0.210132    0.564226    11.00000   -1.50000
AFIX   0
C33   1    0.082065   -0.136331    0.533048    11.00000    0.03320    0.03765 =
         0.04410    0.00442    0.00842   -0.00474
AFIX 137
H33A  2    0.048142   -0.089740    0.514104    11.00000   -1.50000
H33B  2    0.048542   -0.139588    0.577970    11.00000   -1.50000
H33C  2    0.041811   -0.177820    0.508303    11.00000   -1.50000
AFIX   0
HKLF 4

REM  1075c in P2(1)2(1)2(1)
REM R1 =  0.0328 for    4621 Fo > 4sig(Fo)  and  0.0423 for all    5224 data
REM    378 parameters refined using      0 restraints

END

WGHT      0.0308      1.0419

REM Instructions for potential hydrogen bonds
EQIV $1 x+1/2, -y+1/2, -z+1
HTAB O4 O1_$1
HTAB N1 O1_$1
HTAB C1 O1_$1

REM Highest difference peak  0.319,  deepest hole -0.512,  1-sigma level  0.065
Q1    1   0.4096  0.4593  0.8510  11.00000  0.05    0.32
Q2    1   0.1157 -0.0407  0.3417  11.00000  0.05    0.25
Q3    1   0.4191  0.4009  0.8503  11.00000  0.05    0.25
Q4    1   0.1371  0.4605  0.8534  11.00000  0.05    0.24
Q5    1   0.1336  0.4610  0.7834  11.00000  0.05    0.24
Q6    1   0.5600  0.0620  0.4226  11.00000  0.05    0.23
Q7    1   0.2437  0.4580  0.3888  11.00000  0.05    0.23
Q8    1   0.5375  0.4816  0.6007  11.00000  0.05    0.22
Q9    1   0.2192 -0.3014  0.2757  11.00000  0.05    0.22
Q10   1   0.3226  0.4407  0.3393  11.00000  0.05    0.22
Q11   1   0.2120  0.3621  0.8424  11.00000  0.05    0.22
Q12   1   0.3268  0.1153  0.6204  11.00000  0.05    0.22
Q13   1   0.3358  0.3990  0.8361  11.00000  0.05    0.22
Q14   1   0.0828  0.3420  0.7654  11.00000  0.05    0.22
Q15   1   0.4739  0.5394  0.7091  11.00000  0.05    0.21
Q16   1   0.4844  0.1638  0.4487  11.00000  0.05    0.21
Q17   1   0.0824 -0.0199  0.7085  11.00000  0.05    0.21
Q18   1   0.5547  0.4358  0.5899  11.00000  0.05    0.21
Q19   1   0.0796 -0.2164  0.2506  11.00000  0.05    0.21
Q20   1   0.0765  0.3875  0.7271  11.00000  0.05    0.21
;
_shelx_res_checksum              29786
